# Supplementary material for: Discovery of a most remarkable cave-specialized trechine beetle from southern China (Coleoptera, Carabidae, Trechinae)
Source: Zookeys. 2017 Dec 29;(725):37–47. doi: 10.3897/zookeys.725.21040 (PMC5769675; doi:10.3897/zookeys.725.21040)
Supplement: XML Treatment for Xuedytes [file zookeys.725.21040-treatment1.xml]

<!DOCTYPE tp:taxon-treatment
  PUBLIC "-//TaxonX//DTD Taxonomic Treatment Publishing DTD v0 20100105//EN" "tax-treatment-NSO.dtd">
<tp:taxon-treatment xmlns:tp="http://www.plazi.org/taxpub"><tp:treatment-meta><kwd-group><label>Taxon classification</label><kwd><named-content xmlns:xlink="http://www.w3.org/1999/xlink" content-type="kingdom">Animalia</named-content></kwd><kwd><named-content xmlns:xlink="http://www.w3.org/1999/xlink" content-type="order">ORDO</named-content></kwd><kwd><named-content xmlns:xlink="http://www.w3.org/1999/xlink" content-type="family">FAMILIA</named-content></kwd></kwd-group><mixed-citation publication-type="journal"><person-group><name><surname>Tian</surname><given-names>Mingyi</given-names></name><name><surname>Huang</surname><given-names>Sunbin</given-names></name><name><surname>Wang</surname><given-names>Dianmei</given-names></name></person-group><article-title>Discovery of a most remarkable cave-specialized trechine beetle from southern China (<tp:taxon-name><tp:taxon-name-part taxon-name-part-type="order">Coleoptera</tp:taxon-name-part></tp:taxon-name>, <tp:taxon-name><tp:taxon-name-part taxon-name-part-type="family">Carabidae</tp:taxon-name-part></tp:taxon-name>, <tp:taxon-name><tp:taxon-name-part taxon-name-part-type="subfamily">Trechinae</tp:taxon-name-part></tp:taxon-name>)</article-title><source>Zookeys</source><day>29</day><month>12</month><year>2017</year><volume>2017</volume><issue>725</issue><fpage>37</fpage><lpage>47</lpage><pub-id pub-id-type="doi">10.3897/zookeys.725.21040</pub-id></mixed-citation></tp:treatment-meta><tp:nomenclature><tp:taxon-name>
            <tp:taxon-name-part taxon-name-part-type="genus" reg="Xuedytes">Xuedytes</tp:taxon-name-part>
            <object-id xmlns:xlink="http://www.w3.org/1999/xlink" content-type="zoobank" xlink:type="simple">http://zoobank.org/C8AACC92-F265-45CD-9F50-09DAB01ADFD0</object-id>
          </tp:taxon-name><tp:taxon-authority>Tian &amp; Huang</tp:taxon-authority><tp:taxon-status xmlns:xlink="http://www.w3.org/1999/xlink" xlink:type="simple">gen. n.</tp:taxon-status></tp:nomenclature><tp:treatment-sec sec-type="type species" id="SECID0E5DAC"><title>Type species.</title><p>
            <italic><tp:taxon-name><tp:taxon-name-part taxon-name-part-type="genus" reg="Xuedytes">Xuedytes</tp:taxon-name-part> <tp:taxon-name-part taxon-name-part-type="species" reg="bellus">bellus</tp:taxon-name-part></tp:taxon-name></italic> Tian &amp; Huang, sp. n.</p></tp:treatment-sec><tp:treatment-sec sec-type="description" id="SECID0EPEAC"><title>Generic characteristics.</title><p>Highly modified aphaenopsian trechines, body shape, in particular prothorax, similar to that in <italic><tp:taxon-name><tp:taxon-name-part taxon-name-part-type="genus" reg="Giraffaphaenops">Giraffaphaenops</tp:taxon-name-part></tp:taxon-name></italic>, but elytra generally like in <italic><tp:taxon-name><tp:taxon-name-part taxon-name-part-type="genus" reg="Dongodytes">Dongodytes</tp:taxon-name-part></tp:taxon-name></italic> (<italic>s. str.</italic>) (Fig. <xref ref-type="fig" rid="F1">1</xref>); large-sized, with body (especially prothorax and elytra) and appendages thin and extremely elongated, eyeless and unpigmented; fore body part (head including mandibles, plus prothorax) much longer than, or as long as (excluding mandibles) elytra, respectively; body smooth; three pairs of frontal setiferous pores present <!--PageBreak-->on head; mandibles thin and elongated, feebly curved apically, longer than head width, right mandible edentate; labial suture completely missing; mentum bisetose on either side of tooth at base, base broadly concave; mental tooth simple, short and blunt at tip; submentum 8-setose; ligula bisetose at apex (Fig. <xref ref-type="fig" rid="F2">2</xref>); antennae very long, antennomeres 10 and 11 extending beyond elytral apices. Prothorax similar to that of <italic><tp:taxon-name><tp:taxon-name-part taxon-name-part-type="genus" reg="Giraffaphaenops">Giraffaphaenops</tp:taxon-name-part></tp:taxon-name></italic>, wider than head, very strongly elongated, much longer than head including mandibles, propleura distinctly tumid in basal 1/3, visible from above; pronotum barrel-shaped, thin and distinctly elongated, lateral margins visible throughout from above, slightly narrower than head; hind latero-marginal setae absent, but two long latero-marginal setae plus two or three additional short setae present from middle to front. Elytra similar to those in <italic><tp:taxon-name><tp:taxon-name-part taxon-name-part-type="genus" reg="Dongodytes">Dongodytes</tp:taxon-name-part></tp:taxon-name></italic> (<italic>s. str.</italic>), narrow anteriorly and dilated posteriorly, side margins narrowly bordered throughout, shoulders lacking; striae virtually missing, only weakly traceable; two dorsal and the pre-apical setiferous pores present, each with a very long seta; chaetotaxy similar to that in <italic><tp:taxon-name><tp:taxon-name-part taxon-name-part-type="genus" reg="Dongodytes">Dongodytes</tp:taxon-name-part></tp:taxon-name></italic> (<italic>s. str.</italic>). Protibia smooth, without longitudinal sulcus; protarsomeres not modified in male. Ventrites VII bisetose apically in male, but quadrisetose in female. Male genitalia moderately sclerotized, small, strongly curved ventrally in lateral view, with a quite large and thin sagittal aileron; apical lobe wide and broad in dorsal view; parameres much shorter than median lobe, yet well-developed.</p><fig id="F1" position="float" orientation="portrait"><label>Figure 1.</label><caption><p>Habitus of <italic><tp:taxon-name><tp:taxon-name-part taxon-name-part-type="genus" reg="Xuedytes">Xuedytes</tp:taxon-name-part> <tp:taxon-name-part taxon-name-part-type="species" reg="bellus">bellus</tp:taxon-name-part></tp:taxon-name></italic> Tian &amp; Huang, gen. et sp. n., holotype male.</p></caption><graphic xmlns:xlink="http://www.w3.org/1999/xlink" xlink:href="zookeys-725-037-g001.jpg" position="float" orientation="portrait" xlink:type="simple" id="oo_176945.jpg"/></fig><fig id="F2" position="float" orientation="portrait"><label>Figure 2.</label><caption><p>Head (ventral) of <italic><tp:taxon-name><tp:taxon-name-part taxon-name-part-type="genus" reg="Xuedytes">Xuedytes</tp:taxon-name-part> <tp:taxon-name-part taxon-name-part-type="species" reg="bellus">bellus</tp:taxon-name-part></tp:taxon-name></italic>, a paratype female.</p></caption><graphic xmlns:xlink="http://www.w3.org/1999/xlink" xlink:href="zookeys-725-037-g002.jpg" position="float" orientation="portrait" xlink:type="simple" id="oo_176946.jpg"/></fig></tp:treatment-sec><tp:treatment-sec sec-type="discussion" id="SECID0EYHAC"><title>Discussion.</title><p>
            <italic><tp:taxon-name><tp:taxon-name-part taxon-name-part-type="genus" reg="Xuedytes">Xuedytes</tp:taxon-name-part></tp:taxon-name></italic> Tian &amp; Huang, gen. n. is undoubtedly the most remarkable cavernicolous trechine genera as regards the extremely elongated prothorax and elytra. It may be considered as a lineage intermediate between <italic><tp:taxon-name><tp:taxon-name-part taxon-name-part-type="genus" reg="Giraffaphaenops">Giraffaphaenops</tp:taxon-name-part></tp:taxon-name></italic> and <italic><tp:taxon-name><tp:taxon-name-part taxon-name-part-type="genus" reg="Dongodytes">Dongodytes</tp:taxon-name-part></tp:taxon-name></italic> (Fig. <xref ref-type="fig" rid="F3">3</xref>). Superficially it resembles <italic><tp:taxon-name><tp:taxon-name-part taxon-name-part-type="genus" reg="Giraffaphaenops">Giraffaphaenops</tp:taxon-name-part></tp:taxon-name></italic> because of the similarly thin and strongly elongated body, especially the prothorax. Its elytra, however, are quite similar to those of <italic><tp:taxon-name><tp:taxon-name-part taxon-name-part-type="genus" reg="Dongodytes">Dongodytes</tp:taxon-name-part></tp:taxon-name></italic> (<italic>s. str.</italic>). The most striking character states of <italic><tp:taxon-name><tp:taxon-name-part taxon-name-part-type="genus" reg="Xuedytes">Xuedytes</tp:taxon-name-part></tp:taxon-name></italic> are as follows: (1) Prothorax much longer than head; (2) Elytra very narrow and strongly elongated; (3) Three pairs of frontal pores present on head; and (4) Right mandibular tooth obsolete.</p><fig id="F3" position="float" orientation="portrait"><label>Figure 3.</label><caption><p>Habitus of three highly modified aphaenopsian beetles (chaetotaxy indicated by white points) <bold>a</bold> <italic><tp:taxon-name><tp:taxon-name-part taxon-name-part-type="genus" reg="Xuedytes">Xuedytes</tp:taxon-name-part> <tp:taxon-name-part taxon-name-part-type="species" reg="bellus">bellus</tp:taxon-name-part></tp:taxon-name></italic>, holotype male <bold>b</bold> <italic><tp:taxon-name><tp:taxon-name-part taxon-name-part-type="genus" reg="Giraffaphaenops">Giraffaphaenops</tp:taxon-name-part> <tp:taxon-name-part taxon-name-part-type="species" reg="clarkei">clarkei</tp:taxon-name-part></tp:taxon-name></italic> Deuve, 2002, male <bold>c</bold> <italic><tp:taxon-name><tp:taxon-name-part taxon-name-part-type="genus" reg="Dongodytes">Dongodytes</tp:taxon-name-part> <tp:taxon-name-part taxon-name-part-type="species" reg="grandis">grandis</tp:taxon-name-part></tp:taxon-name></italic> Uéno, 1998, male.</p></caption><graphic xmlns:xlink="http://www.w3.org/1999/xlink" xlink:href="zookeys-725-037-g003.jpg" position="float" orientation="portrait" xlink:type="simple" id="oo_176947.jpg"/></fig><p>Although <italic><tp:taxon-name><tp:taxon-name-part taxon-name-part-type="genus" reg="Xuedytes">Xuedytes</tp:taxon-name-part></tp:taxon-name></italic> is similar to <italic><tp:taxon-name><tp:taxon-name-part taxon-name-part-type="genus" reg="Giraffaphaenops">Giraffaphaenops</tp:taxon-name-part></tp:taxon-name></italic>, there are several important differences: (1) Prothorax and elytra much more strongly elongated in <italic><tp:taxon-name><tp:taxon-name-part taxon-name-part-type="genus" reg="Xuedytes">Xuedytes</tp:taxon-name-part></tp:taxon-name></italic> than in <italic><tp:taxon-name><tp:taxon-name-part taxon-name-part-type="genus" reg="Giraffaphaenops">Giraffaphaenops</tp:taxon-name-part></tp:taxon-name></italic>; (2) Head subquadrate, slightly convex laterally, not contracted posteriad in <italic><tp:taxon-name><tp:taxon-name-part taxon-name-part-type="genus" reg="Xuedytes">Xuedytes</tp:taxon-name-part></tp:taxon-name></italic> (vs. inversed triangular, with a well-marked neck constriction in <italic><tp:taxon-name><tp:taxon-name-part taxon-name-part-type="genus" reg="Giraffaphaenops">Giraffaphaenops</tp:taxon-name-part></tp:taxon-name></italic>); (3) Entire lateral margins of pronotum visible from above in <italic><tp:taxon-name><tp:taxon-name-part taxon-name-part-type="genus" reg="Xuedytes">Xuedytes</tp:taxon-name-part></tp:taxon-name></italic> (vs. invisible from above in front half in <italic><tp:taxon-name><tp:taxon-name-part taxon-name-part-type="genus" reg="Giraffaphaenops">Giraffaphaenops</tp:taxon-name-part></tp:taxon-name></italic>); and (4) Two pairs of latero-marginal setae present behind middle of pronotum in <italic><tp:taxon-name><tp:taxon-name-part taxon-name-part-type="genus" reg="Xuedytes">Xuedytes</tp:taxon-name-part></tp:taxon-name></italic> (vs. absent in <italic><tp:taxon-name><tp:taxon-name-part taxon-name-part-type="genus" reg="Giraffaphaenops">Giraffaphaenops</tp:taxon-name-part></tp:taxon-name></italic>) (Fig. <xref ref-type="fig" rid="F3">3</xref>).</p><p>Apart from the differences in prothoracic features, <italic><tp:taxon-name><tp:taxon-name-part taxon-name-part-type="genus" reg="Xuedytes">Xuedytes</tp:taxon-name-part></tp:taxon-name></italic> is easily distinguished from <italic><tp:taxon-name><tp:taxon-name-part taxon-name-part-type="genus" reg="Dongodytes">Dongodytes</tp:taxon-name-part></tp:taxon-name></italic> (<italic>s. str.</italic>) by the following characteristics: (1) Head thicker and broader, not narrowed posteriad in <italic><tp:taxon-name><tp:taxon-name-part taxon-name-part-type="genus" reg="Xuedytes">Xuedytes</tp:taxon-name-part></tp:taxon-name></italic> (vs. thinner and evidently narrowed posteriad, forming a long and distinct neck constriction in <italic><tp:taxon-name><tp:taxon-name-part taxon-name-part-type="genus" reg="Dongodytes">Dongodytes</tp:taxon-name-part></tp:taxon-name></italic>); (2) Three pairs of frontal pores present in <italic><tp:taxon-name><tp:taxon-name-part taxon-name-part-type="genus" reg="Xuedytes">Xuedytes</tp:taxon-name-part></tp:taxon-name></italic>, instead of only one pair in <italic><tp:taxon-name><tp:taxon-name-part taxon-name-part-type="genus" reg="Dongodytes">Dongodytes</tp:taxon-name-part></tp:taxon-name></italic>; (3) Elytral striae completely obliterated in <italic><tp:taxon-name><tp:taxon-name-part taxon-name-part-type="genus" reg="Xuedytes">Xuedytes</tp:taxon-name-part></tp:taxon-name></italic> (vs. partially visible in <italic><tp:taxon-name><tp:taxon-name-part taxon-name-part-type="genus" reg="Dongodytes">Dongodytes</tp:taxon-name-part></tp:taxon-name></italic>) (Fig. <xref ref-type="fig" rid="F3">3</xref>).</p><p>Furthermore, differences between the new genus and both <italic><tp:taxon-name><tp:taxon-name-part taxon-name-part-type="genus" reg="Giraffaphaenops">Giraffaphaenops</tp:taxon-name-part></tp:taxon-name></italic> and <italic><tp:taxon-name><tp:taxon-name-part taxon-name-part-type="genus" reg="Dongodytes">Dongodytes</tp:taxon-name-part></tp:taxon-name></italic> are also evident regarding the structure of the male genitalia (Fig. <xref ref-type="fig" rid="F4">4</xref>). The median lobe of the aedeagus is shorter in <italic><tp:taxon-name><tp:taxon-name-part taxon-name-part-type="genus" reg="Xuedytes">Xuedytes</tp:taxon-name-part></tp:taxon-name></italic>, but thicker, especially so at the base, with a thinner, almost transparent sagittal aileron.</p><fig id="F4" position="float" orientation="portrait"><label>Figure 4.</label><caption><p>Male genitalia of three highly modified aphaenopsian beetles, median lobe and parameres in lateral, and apical lobe in dorsal views, respectively <bold>a, b</bold> <italic><tp:taxon-name><tp:taxon-name-part taxon-name-part-type="genus" reg="Xuedytes">Xuedytes</tp:taxon-name-part> <tp:taxon-name-part taxon-name-part-type="species" reg="bellus">bellus</tp:taxon-name-part></tp:taxon-name></italic> <bold>c, d</bold> <italic><tp:taxon-name><tp:taxon-name-part taxon-name-part-type="genus" reg="Giraffaphaenops">Giraffaphaenops</tp:taxon-name-part> <tp:taxon-name-part taxon-name-part-type="species" reg="yangi">yangi</tp:taxon-name-part></tp:taxon-name></italic> Tian &amp; Luo, 2015 <bold>e</bold> <italic><tp:taxon-name><tp:taxon-name-part taxon-name-part-type="genus" reg="Dongodytes">Dongodytes</tp:taxon-name-part> <tp:taxon-name-part taxon-name-part-type="species" reg="grandis">grandis</tp:taxon-name-part></tp:taxon-name></italic> Uéno, 1998.</p></caption><graphic xmlns:xlink="http://www.w3.org/1999/xlink" xlink:href="zookeys-725-037-g004.jpg" position="float" orientation="portrait" xlink:type="simple" id="oo_176948.jpg"/></fig><!--PageBreak--></tp:treatment-sec><tp:treatment-sec sec-type="etymology" id="SECID0E6BAE"><title>Etymology.</title><p>“Xue + dytes”. “Xue” in Chinese means “cave”, to indicate that the beetles are cavernicolous. Gender masculine.</p></tp:treatment-sec><tp:treatment-sec sec-type="Generic range" id="SECID0EECAE"><title>Generic range.</title><p>China (Guangxi Zhuang Autonomous Region).</p></tp:treatment-sec></tp:taxon-treatment>
