# Supplementary material for: Discovery of a most remarkable cave-specialized trechine beetle from southern China (Coleoptera, Carabidae, Trechinae)
Source: Zookeys. 2017 Dec 29;(725):37–47. doi: 10.3897/zookeys.725.21040 (PMC5769675; doi:10.3897/zookeys.725.21040)
Supplement: XML Treatment for Xuedytes bellus [file zookeys.725.21040-treatment2.xml]

<!DOCTYPE tp:taxon-treatment
  PUBLIC "-//TaxonX//DTD Taxonomic Treatment Publishing DTD v0 20100105//EN" "tax-treatment-NSO.dtd">
<tp:taxon-treatment xmlns:tp="http://www.plazi.org/taxpub"><tp:treatment-meta><kwd-group><label>Taxon classification</label><kwd><named-content xmlns:xlink="http://www.w3.org/1999/xlink" content-type="kingdom">Animalia</named-content></kwd><kwd><named-content xmlns:xlink="http://www.w3.org/1999/xlink" content-type="order">ORDO</named-content></kwd><kwd><named-content xmlns:xlink="http://www.w3.org/1999/xlink" content-type="family">FAMILIA</named-content></kwd></kwd-group><mixed-citation publication-type="journal"><person-group><name><surname>Tian</surname><given-names>Mingyi</given-names></name><name><surname>Huang</surname><given-names>Sunbin</given-names></name><name><surname>Wang</surname><given-names>Dianmei</given-names></name></person-group><article-title>Discovery of a most remarkable cave-specialized trechine beetle from southern China (<tp:taxon-name><tp:taxon-name-part taxon-name-part-type="order">Coleoptera</tp:taxon-name-part></tp:taxon-name>, <tp:taxon-name><tp:taxon-name-part taxon-name-part-type="family">Carabidae</tp:taxon-name-part></tp:taxon-name>, <tp:taxon-name><tp:taxon-name-part taxon-name-part-type="subfamily">Trechinae</tp:taxon-name-part></tp:taxon-name>)</article-title><source>Zookeys</source><day>29</day><month>12</month><year>2017</year><volume>2017</volume><issue>725</issue><fpage>37</fpage><lpage>47</lpage><pub-id pub-id-type="doi">10.3897/zookeys.725.21040</pub-id></mixed-citation></tp:treatment-meta><tp:nomenclature><tp:taxon-name>
            <tp:taxon-name-part taxon-name-part-type="genus" reg="Xuedytes">Xuedytes</tp:taxon-name-part>
            <tp:taxon-name-part taxon-name-part-type="species" reg="bellus">bellus</tp:taxon-name-part>
            <object-id xmlns:xlink="http://www.w3.org/1999/xlink" content-type="zoobank" xlink:type="simple">http://zoobank.org/13622878-92B3-43B7-B253-426CE076E37F</object-id>
          </tp:taxon-name><tp:taxon-authority>Tian &amp; Huang</tp:taxon-authority><tp:taxon-status xmlns:xlink="http://www.w3.org/1999/xlink" xlink:type="simple">sp. n.</tp:taxon-status><xref ref-type="fig" rid="F1">Figs 1</xref><xref ref-type="fig" rid="F2">, 2</xref><xref ref-type="fig" rid="F3">, 3</xref><xref ref-type="fig" rid="F4">, 4</xref><xref ref-type="fig" rid="F5">, 5</xref></tp:nomenclature><tp:treatment-sec sec-type="Holotype" id="SECID0EGEAE"><title>Holotype.</title><p>Male, Cave II, southeastern Du’an Yao Autonomous County, Hechi Shi (=Prefecture), northern Guangxi Zhuang Autonomous Region, southern China, VIII-08-2017, leg. Mingyi Tian, Sunbin Huang, Dianmei Wang and Mengzhen Chen; paratypes: 2 males and 1 female, IBID. All type material is deposited in the insect collection of South China Agricultural University, Guangzhou.</p></tp:treatment-sec><tp:treatment-sec sec-type="diagnosis" id="SECID0ELEAE"><title>Diagnosis.</title><p>A large-sized, blind, cave-adapted trechine, remarkably modified morphologically, with both prothorax and elytra highly elongated and slender so that body five times longer than wide, antennae slightly shorter than body including mandibles, extending beyond elytral apices; head, pronotum and base of elytra covered with sparse erect setae. Habitus as in Figs <xref ref-type="fig" rid="F1">1</xref> and <xref ref-type="fig" rid="F3">3</xref>.</p></tp:treatment-sec><tp:treatment-sec sec-type="description" id="SECID0EZEAE"><title>Description.</title><p>Length: 8.3–9.0 mm (from apex of right mandible to elytral apex) or 7.5–8.6 mm (from labrum to elytral apex); width: 1.4–1.5 mm.</p><p>Body yellowish brown, but antennae, palps and tarsi pale; strongly shining; head, pronotum and base of elytra covered with rather long and sparse setae, other parts of elytra glabrous, underside of fore body excluding pleurae, meso- and metasterna pubescent, abdominal ventrites densely pubescent; microsculptural engraved meshes transverse striate on head, pronotum and elytra; fore body very strongly elongated, much longer than elytra, (HLm+PrL)/EL = 1.55–1.60.</p><p>Head oblong subquadrate, much longer than wide, HLm/HW = 3.02–3.03, HLl/HW = 2.02–2.04; genae fairly well developed, broadly dilated on sides, widest at about middle of head from neck to clypeal margin, gradually tapered posteriorly; frons and vertex moderately convex, frontal furrows moderately defined, strongly diverging posteriorly, ending level with middle frontal pores; clypeus transverse, 6-setose; labrum transverse, frontal margin nearly truncate, 6-setose; three pairs of frontal setiferous pores present; mentum and submentum completely fused, mentum bisetose on either side of tooth at base, mental tooth short and blunt at apex, basal fovea broadly concave; submentum 8-setose; palps thin and very slender, glabrous except for labial palpomere 2 which is bisetose on inner margin; 2<sup>nd</sup> labial palpomere 1.40 times longer than 3<sup>rd</sup>; 3<sup>rd</sup> maxillary palpomere 1.25 times longer than 4<sup>th</sup>; suborbital pore much closer to base than to submentum (Fig. <xref ref-type="fig" rid="F2">2</xref>). Antennae thin and very long, 1<sup>st</sup> antennomere shortest and stoutest, 4<sup>th</sup> longest, 11<sup>th</sup> longer than 10<sup>th</sup>, length ratios of antennomere 1 to 11 as 1.00 / 1.36 / 3.07 / 3.55 / 2.77 / 2.81 / 2.52 / 2.10 / 1.94 / 1.65 / 1.94.</p><p>Prothorax (Fig. <xref ref-type="fig" rid="F3">3a</xref>) much longer than head including mandibles, PrL/HLm = 1.15–1.17, PrL/HLl = 1.70–1.72, widest at about 1/5 off base, nearly 3 times as long as wide, <!--PageBreak--><!--PageBreak-->PrL/PrW = 2.94–2.95, slightly wider than head, PrW/HW = 1.18–1.19, evidently wider than pronotum, PrW/PnW = 1.27–1.30. Pronotum very strongly elongated, tube-like in front half which is narrow and nearly parallel-sided; convex at about basal 1/5 where the widest point lies, then gently sinuate before hind angles which are obtuse and rectangular, fore angles rounded; nearly four times longer than wide, PnL/PnW = 3.84, slightly narrower than head, PnW/HW = 0.91–0.92, base slightly concave, wider than front, PbW/PfW = 1.27, front convex; lateral sides finely bordered throughout, base and front unbordered; <!--PageBreak--><!--PageBreak--><!--PageBreak--><!--PageBreak-->basal latero-marginal setae absent, two latero-marginal setae present in about middle portion, with three or four additional short setae in fore part; disc strongly convex in front and moderately convex in basal half, deeply concave a little before middle; median line clear, but shallow, basal transverse impression well-marked, short; scutellum fairly large.</p><p>Elytra (Fig. <xref ref-type="fig" rid="F3">3a</xref>) very strongly elongated ovate, much longer than wide, EL/EW = 2.46; longer than prothorax, EL/PrL = 1.58–1.59, almost twice as wide as prothorax, EW/PrW = 1.90–1.91; distinctly dilated posteriorly, widest at about 3/5 of elytra off base, lateral sides smooth, not ciliate, finely bordered throughout, marginal gutters well-marked; disc distinctly convex, but evidently concave near base; striae virtually missing, yet more or less traceable, intervals moderately convex. Chaetotaxy (Fig. <xref ref-type="fig" rid="F3">3a</xref>): dorsal pores with stout and long setae, two dorsal setiferous pores present on 3<sup>rd</sup> stria at about 1/3 and 3/5 of elytra off base, respectively; pre-apical pore at about apical 1/6 of elytra, much closer to elytral suture than to apical margin; basal pore located between scutellum and marginal gutter; marginal umbilicate pores not aggregated, pores 1–3 and 10 near marginal gutter, other pores distant from gutter; humeral groups with pores 1 and 4 widely isolated, 2 and 3 close to each other, distance from pore 4 to 3 subequal to 5; middle group closely spaced, distance of pore 5 and 4 subequal to that of pore 5 and 6; apical group composed of four pores.</p><p>Legs slender and long, bearing short pubescence; fore and middle femora sparsely setose; fore tibia smooth, with neither a longitudinal furrow nor a sulcus; 1<sup>st</sup> tarsomere shorter than, slightly longer than, and much longer than 2<sup>nd</sup>–4<sup>th</sup> tarsomeres combined in fore, middle, and hind legs, respectively.</p><p>Male genitalia (Fig. <xref ref-type="fig" rid="F4">4a, b</xref>). Aedeagus quite small and short, distinctly curved ventrally in middle portion in lateral view, then broad at apex; inner sac with a fairly large copulatory piece, the latter about 1/3 as long as median lobe; base quite large, open ventrally, with a hyaline sagittal aileron; in dorsal view, apical lobe fairly stout, slightly sinuate on right side, rounded at apex. Parameres short and quite elongated, each bearing four long apical setae.</p></tp:treatment-sec><tp:treatment-sec sec-type="etymology" id="SECID0E4GAE"><title>Etymology.</title><p>“<italic>Bellus</italic>”, in Latin meaning “beautiful”, to refer to this beautiful aphaenopsian beetle.</p></tp:treatment-sec><tp:treatment-sec sec-type="distribution" id="SECID0EFHAE"><title>Distribution.</title><p>China (Guangxi: Du’an). Known only from Cave II.</p><p>This cave maintains a natural condition, opening on a small hill on the northern bank of the Hongshui River. The entrance is surrounded by dense bushes and not readily accessible (Fig. <xref ref-type="fig" rid="F5">5a, b</xref>). The total length of the cave is still unknown, but said to be about 200 m, according to local people. It is sufficiently wet inside the gallery and is good for cave fauna. The beetles were found running on walls and stalactites (Fig. <xref ref-type="fig" rid="F5">5c, d</xref>), sympatric with spiders (Fig. <xref ref-type="fig" rid="F5">5e, f</xref>), millipedes (Fig. <xref ref-type="fig" rid="F5">5g, h</xref>), woodlice (Fig. <xref ref-type="fig" rid="F5">5i</xref>) and crickets (Fig. <xref ref-type="fig" rid="F5">5j</xref>).</p><fig id="F5" position="float" orientation="portrait"><label>Figure 5.</label><caption><p>Cave II, southeastern Du’an, the type locality of <italic><tp:taxon-name><tp:taxon-name-part taxon-name-part-type="genus" reg="Xuedytes">Xuedytes</tp:taxon-name-part> <tp:taxon-name-part taxon-name-part-type="species" reg="bellus">bellus</tp:taxon-name-part></tp:taxon-name></italic>, and sympatric cave animals <bold>a, b</bold> cave environs and opening <bold>c</bold> a chamber in the cave where the beetles were collected <bold>d</bold> a running beetle in cave <bold>e, f</bold> cave spiders <bold>g, h</bold> cave millipedes <bold>i</bold> a cave woodlouse <bold>j</bold> a cave cricket.</p></caption><graphic xmlns:xlink="http://www.w3.org/1999/xlink" xlink:href="zookeys-725-037-g005.jpg" position="float" orientation="portrait" xlink:type="simple" id="oo_176949.jpg"/></fig></tp:treatment-sec><tp:treatment-sec><!--Section generated to contain objects referenced in tp:taxon-treatment.--><fig id="F1" position="float" orientation="portrait"><label>Figure 1.</label><caption><p>Habitus of <italic><tp:taxon-name><tp:taxon-name-part taxon-name-part-type="genus" reg="Xuedytes">Xuedytes</tp:taxon-name-part> <tp:taxon-name-part taxon-name-part-type="species" reg="bellus">bellus</tp:taxon-name-part></tp:taxon-name></italic> Tian &amp; Huang, gen. et sp. n., holotype male.</p></caption><graphic xmlns:xlink="http://www.w3.org/1999/xlink" xlink:href="zookeys-725-037-g001.jpg" position="float" orientation="portrait" xlink:type="simple" id="oo_176945.jpg"/></fig><fig id="F2" position="float" orientation="portrait"><label>Figure 2.</label><caption><p>Head (ventral) of <italic><tp:taxon-name><tp:taxon-name-part taxon-name-part-type="genus" reg="Xuedytes">Xuedytes</tp:taxon-name-part> <tp:taxon-name-part taxon-name-part-type="species" reg="bellus">bellus</tp:taxon-name-part></tp:taxon-name></italic>, a paratype female.</p></caption><graphic xmlns:xlink="http://www.w3.org/1999/xlink" xlink:href="zookeys-725-037-g002.jpg" position="float" orientation="portrait" xlink:type="simple" id="oo_176946.jpg"/></fig><fig id="F3" position="float" orientation="portrait"><label>Figure 3.</label><caption><p>Habitus of three highly modified aphaenopsian beetles (chaetotaxy indicated by white points) <bold>a</bold> <italic><tp:taxon-name><tp:taxon-name-part taxon-name-part-type="genus" reg="Xuedytes">Xuedytes</tp:taxon-name-part> <tp:taxon-name-part taxon-name-part-type="species" reg="bellus">bellus</tp:taxon-name-part></tp:taxon-name></italic>, holotype male <bold>b</bold> <italic><tp:taxon-name><tp:taxon-name-part taxon-name-part-type="genus" reg="Giraffaphaenops">Giraffaphaenops</tp:taxon-name-part> <tp:taxon-name-part taxon-name-part-type="species" reg="clarkei">clarkei</tp:taxon-name-part></tp:taxon-name></italic> Deuve, 2002, male <bold>c</bold> <italic><tp:taxon-name><tp:taxon-name-part taxon-name-part-type="genus" reg="Dongodytes">Dongodytes</tp:taxon-name-part> <tp:taxon-name-part taxon-name-part-type="species" reg="grandis">grandis</tp:taxon-name-part></tp:taxon-name></italic> Uéno, 1998, male.</p></caption><graphic xmlns:xlink="http://www.w3.org/1999/xlink" xlink:href="zookeys-725-037-g003.jpg" position="float" orientation="portrait" xlink:type="simple" id="oo_176947.jpg"/></fig><fig id="F4" position="float" orientation="portrait"><label>Figure 4.</label><caption><p>Male genitalia of three highly modified aphaenopsian beetles, median lobe and parameres in lateral, and apical lobe in dorsal views, respectively <bold>a, b</bold> <italic><tp:taxon-name><tp:taxon-name-part taxon-name-part-type="genus" reg="Xuedytes">Xuedytes</tp:taxon-name-part> <tp:taxon-name-part taxon-name-part-type="species" reg="bellus">bellus</tp:taxon-name-part></tp:taxon-name></italic> <bold>c, d</bold> <italic><tp:taxon-name><tp:taxon-name-part taxon-name-part-type="genus" reg="Giraffaphaenops">Giraffaphaenops</tp:taxon-name-part> <tp:taxon-name-part taxon-name-part-type="species" reg="yangi">yangi</tp:taxon-name-part></tp:taxon-name></italic> Tian &amp; Luo, 2015 <bold>e</bold> <italic><tp:taxon-name><tp:taxon-name-part taxon-name-part-type="genus" reg="Dongodytes">Dongodytes</tp:taxon-name-part> <tp:taxon-name-part taxon-name-part-type="species" reg="grandis">grandis</tp:taxon-name-part></tp:taxon-name></italic> Uéno, 1998.</p></caption><graphic xmlns:xlink="http://www.w3.org/1999/xlink" xlink:href="zookeys-725-037-g004.jpg" position="float" orientation="portrait" xlink:type="simple" id="oo_176948.jpg"/></fig></tp:treatment-sec></tp:taxon-treatment>
